# Supplementary material for: Macrophages Contribute to the Cyclic Activation of Adult Hair Follicle Stem Cells
Source: PLoS Biol. 2014 Dec 23;12(12):e1002002. doi: 10.1371/journal.pbio.1002002 (PMC4275176; doi:10.1371/journal.pbio.1002002)
Supplement: Data S1 — Data used to generate histograms in this study. The table relates to Figures 1–6, S1, S2, S3, S4, and S6, S7, S8, S9, S10. (XLSX) [file pbio.1002002.s012.xlsx]

## Sheet: Figure 1
Figure 1B. Average counts of positive cells per field/mouse at time points indicated
CD3	Mouse	P44	P55	P69	P82
	1	8.3	8.6	8.8	5.5
	2	8.4	8.6	8.5	5.6
	3	8.1	8.4	8.3	5.5
	4	8.4	8.3	8.2	5.6
F4/80	Mouse	P44	P55	P69	P82
	1	40.1	53.6	41.6	14.7
	2	42.5	47.1	35.5	14.6
	3	30.7	48.2	33.5	16.6
	4	31.8	44.7	31.6	15.2
Gr1	Mouse	P44	P55	P69	P82
	1	26.7	34.8	21.7	10.8
	2	23.9	34.2	19.5	11.3
	3	28.4	33.7	21.7	10.6
	4	24.3	36.8	21.9	10.1
CD11b	Mouse	P44	P55	P69	P82
	1	20.4	32.9	20.5	13.9
	2	21.8	32.5	17.4	13.3
	3	16.1	27	16.4	12.5
	4	17.5	31.8	18	11.5
Mast Cells	Mouse	P44	P55	P69	P82
	1	10.1	10.4	10.4	5.5
	2	9.8	9.4	9.1	4.9
	3	10.4	9.7	8.3	4.8
	4	9.6	9.1	9.5	4.3
Langerin	Mouse	P44	P55	P69	P82
	1	9.8	10.4	8.9	6.5
	2	9.4	9.2	8.2	5.8
	3	8.3	8.8	9.4	7.1
	4	9.9	9.4	10	6.5
Figure 1D. Pertentage of F4/80+ distribution per field/mouse at time points indicated
	P44		P55		P69		P82
Mouse	proxima	distal	proxima	distal	proxima	distal	proxima	distal
1	9.8	3	11.6	3.8	8.9	7.1	4.9	2.9
2	7.1	5.7	5.1	6.2	2.1	5.3	5.2	3.3
3	5.3	7.3	2.3	5.9	5.4	5.2	2.9	3.1
Figure 1E. Pertentage of F4/80+ cells in the CD11+ (I') and Gr1+ (II'') gated populations
	P44		P55		P69
Mouse	CD11b+Gr-1-F4/80+	CD11b-Gr-1+F4/80+	CD11b+ Gr-1- F4/80+	CD11b- Gr-1+ F4/80+	CD11b+Gr-1-F4/80+	CD11b-Gr-1+F4/80+
1	86.6	0.906	86	4.75	66.8	0.718
2	89.9	2.16	88.3	6.63	75.5	1.7
3	83.7	13.2	81.1	14.5	75.6	2.13
4	90.3	6.8	76.9	11.09	63.6	3.15
5	84.7	4.71	69.8	18.2	77.2	0.574
6	92.3	7.38	81.1	10.1	77.2	3.77
7	85.3	5.14	77	12.1	72	0.476
8	87.7	7.46	68.9	11.2
9	87	11.6	88.7	11.4
10	83.8	9
11	84.6	6.93
Figure 1F. Tunel positive cells over total counted F4/80+CD11b+ sorted cells
Replicate	P44	P55	P69	P82
1	11.05	21.42	23.86	6.87
2	4.45	14.18	13.74	13.44
3	4.1	16.03	24.35	7.12
4		13.92

## Sheet: Figure 2
Figure2C. Average counts of F4/80+ cells per field/mouse
	T1		T2		T4
Mouse	Lipo	Cl-lipo	Lipo	CL-lipo	Lipo	CL-lipo
1	39.3	44.5	43.5	11.5	49.4	14.7
2	42.5	38.8	41.8	13.6	46.3	10.9
3	38.2	39.1	34.4	9.4	43.4	9.1
4	34.1	41.3	36.2	7.5	51.3	10.4
Figure2C. F4/80+ cells distribution after treatment
	T1		T2		T4
Mouse	Distal	Proximal	Distal	Proximal	Distal	Proximal
1	1.9	2.1	1.1	0.5	1.6	1.5
2	3.5	5.3	0.7	1.3	0.3	0.5
3	4.6	3.2	0.3	0.5	0.8	0.8
4	2.4	2.4	0.8	0.3	1.2	0.8
Figure2E. Perentage of hair follicle at specific stage after treatment
Lipo		T0			T1			T2			T3			T4			T5
	Mouse	Telogen	AI-IIIa	AIIIb-VI	Telogen	AI-IIIa	AIIIb-VI	Telogen	AI-IIIa	AIIIb-VI	Telogen	AI-IIIa	AIIIb-VI	Telogen	AI-IIIa	AIIIb-VI	Telogen	AI-IIIa	AIIIb-VI
	1	100	0	0	100	0	0	100	0	0	100	0	0	100	0	0	100	0	0
	2	100	0	0	100	0	0	100	0	0	100	0	0	100	0	0	100	0	0
	3	100	0	0	100	0	0	100	0	0	100	0	0	100	0	0	100	0	0
	4	100	0	0	100	0	0	100	0	0	100	0	0	100	0	0	100	0	0
CL-lipo		T0			T1			T2			T3			T4			T5
	Mouse	Telogen	AI-IIIa	AIIIb-VI	Telogen	AI-IIIa	AIIIb-VI	Telogen	AI-IIIa	AIIIb-VI	Telogen	AI-IIIa	AIIIb-VI	Telogen	AI-IIIa	AIIIb-VI	Telogen	AI-IIIa	AIIIb-VI
	1	100	0	0	100	0	0	32	68	0	10	83	7	2	1	97	0	0	100
	2	100	0	0	100	0	0	31	69	0	7	84	9	1	2	97	0	0	100
	3	100	0	0	100	0	0	24	76	0	9	81	10	2	1	97	0	0	100
	4	100	0	0	100	0	0	27	73	0	14	73	13	1	3	96	0	0	100

## Sheet: Figure 3
Figure3C. mRNA expression ratio of CL-lipo/Lipo at specific time points in total skin samples
T2	Replicate	AE15	K6irs	K6	K34	GATA3
	1	0.79385	1.1073	1.2874	1.2093	0.9673
	2	1.20739	0.8763	0.7595	0.8376	1.0892
T3	Replicate	AE15	K6irs	K6	K34	GATA3
	1	1.4833	3.3283	2.5574	1.4987	1.5584
	2	0.8473	2.9764	2.0873	1.0784	1.2852
	3	1.5372	3.2395	2.1098	1.3798	1.186
T4	Replicate	AE15	K6irs	K6	K34	GATA3
	1	2.3468	6.1771	2.0287	3.6684	1.8354
	2	2.2859	5.9215	2.0598	3.6764	1.7987
	3	2.0786	5.2127	2.7873	3.3991	1.8423
	4	2.0881	5.7034	2.0176	3.4575	1.8829

## Sheet: Figure 4
Figure 4B. Percentage of FACS isolated CD34+itga6+ cells after treatment at specific time points
	T1-T3	T1	T2	T3
Mouse	Lipo	CL-lipo	CL-lipo	CL-lipo
1	1.23	1.78	2.06	5.04
2	1.98	1.68	3.53	4.58
3	1.59
4	1.32
Figure 4C. mRNA expression ratio of CL-lipo/Lipo in HF-SCs sorted at specific time points
T1	Mouse	Lef1	CycD1	mOVO1	Axin2	Sox9	BMP2	BMP4
	1	1.2548	0.8392	1.1984	1.0394	1.0948	1.0138	0.5386
	2	0.8363	1.2839	0.8243	0.9534	0.9795	0.9825	1.0268
T2	Mouse	Lef1	CycD1	mOVO1	Axin2	Sox9	BMP2	BMP4
	1	1.7885	1.3398	1.3153	0.8205	1.2965	1.1631	0.3932
	2	1.4038	1.6236	1.0943	1.2023	0.8102	0.7584	1.1049
T3	Mouse	Lef1	CycD1	mOVO1	Axin2	Sox9	BMP2	BMP4
	1	2.4098	1.6486	1.7393	1.1047	1.5912	1.5843	1.1948
	2	1.984	2.0039	1.4996	1.7054	1.9932	1.1093	0.7951
Figure 4D. mRNA expression ratio of CL-lipo/Lipo in total skin at specific time points
T2	Lef1	CycD1	mOVO1	Axin2	Sox9	BMP2	BMP4
	1.0945	0.9473	1.1847	1.0948	0.9874	1.4837	1.1948
	1.2948	1.0973	1.2928	1.1954	1.0592	1.0934	1.4927
	0.9184	0.8372	1.0947	0.9732	1.2471	1.2842	1.2094
	0.8037	1.1053	1.2385	0.9943	1.0938	0.9831	1.4274
	1.3174	1.1843	1.3142	1.0947	1.1072	1.2851	0.9234
	0.9372	0.8439	1.2125	1.0483	0.9483	1.2584	1.0046
T3	Lef1	cycD1	mOVO1	Axin2	Sox9	BMP2	BMP4
	1.3857	1.7893	1.1938	1.5829	1.0284	0.9134	1.1947
	0.9384	1.5931	0.9374	1.6384	0.8987	1.2842	0.8974
	1.2948	1.3253	1.1938	1.2847	1.0384	1.2384	0.8142
	0.9463	1.6421	0.9084	1.2232	1.0394	0.7283	1.1093
	0.3847	1.2847	0.9472	1.2583	0.9374	0.8184	0.9099
	1.0043	1.4832	0.8122	1.4938	1.2947	1.1384	1.2132
T3	Lef1	cycD1	mOVO1	Axin2	Sox9	BMP2	BMP4
	2.9038	1.9484	4.2094	2.1092	1.0294	1.0293	1.4837
	2.3849	1.3827	3.9827	1.8384	1.1171	1.1284	1.8374
	2.8491	1.7395	3.3493	2.3093	0.9283	0.8374	1.1294
	3.1392	1.6398	4.0298	1.8374	1.2643	0.9821	1.1743
	2.8294	1.3384	4.1938	1.5392	0.9283	1.0394	0.9384
	2.8934	1.7339	3.5498	2.0843	0.9655	1.2974	1.4837

## Sheet: Figure 5
Figure 5B. Relative mRNA expression in FACS-sorted CD11b+Gr1-F4/80+ at specific time points
Wnt7b	P44	P55	P69	P82
	1.2829	1.6847	1.9384	2.4342
	0.9387	1.0293	1.4948	1.5483
	0.6838	1.5839	2.1847	1.9812
Wnt10a	P44	P55	P69	P82
	1.4294	4.8827	4.4837	2.1532
	0.6232	4.6298	5.8839	1.5398
	0.8993	3.7239	5.1182	1.3382
Figure 5D. Percentage of F4/80+ cells positive for Wnt7 and Wnt10a
			P44			P55			P69			P82
Wnt 7b	Mouse	proxima	distal	no perifol	proxima	distal	no perifol	proxima	distal	no perifol	proxima	distal	no perifol
	1	2.46	4.39	5.59	3.59	4.3	4.99	3.69	2.68	4.49	4.1	6.93	4.32
	2	1.96	3.65	2.12	3.52	4.93	3.68	3.87	4.12	3.58	3.21	5.02	6.22
	3	2.5	4.62	4.63	2.95	1.96	2.55	2.86	4.93	2.07	4.42	4.94	2.54
	4	2.27	3.58	3.94	2.79	2.79	4.98	3.42	2.71	4.01	3.66	3.15	2.98
			P44			P55			P69			P82
Wnt 10a	Mouse	proxima	distal	no perifol	proxima	distal	no perifol	proxima	distal	no perifol	proxima	distal	no perifol
	1	5.83	6.27	4.73	4.63	9.57	3.08	6.25	10.94	7.38	3.6	1.12	3.52
	2	4.07	1.48	2.03	3.65	9.96	4.12	5.77	7.92	3.34	1.23	2.43	4.87
	3	3.2	2.35	2.54	2.2	6.02	6.32	4.82	7.86	3.81	2.03	3.25	2.04
	4	2.94	5.24	3.55	5.01	5.12	2.83	4.93	8.26	4.92	1.56	1.08	2.33

## Sheet: Figure 6
Figure 6B. Percentage of hair follicle stages at different time points after treatments
		Lipo			IWP2
Mouse	Telogen	AI-IIIa	AIIIb-VI	Telogen	AI-IIIa	AIIIb-VI
1	0	3.3	96.7	29.9	19.3	50.8
2	0	3.5	96.5	33.3	20.4	46.3
3	0	4.3	95.7	22.5	19.3	58.2
4	0	3.8	96.2	26.1	22.7	51.2
5	0	3.9	96.1	29.5	22.5	48
6	0	4.6	95.4	30.8	20.5	48.7
7	0	4.3	95.7	36	20.6	43.4
8	0	4.9	95.1	33.1	22.7	44.2
Figure 6C. Number of positive F4/80 cells per 10x magnification field/mouse
F4/80	Mouse	Lipo	IWP-2
	1	12.8	44.8
	2	11.6	41.2
	3	19.5	46.6
Figure6D. Percentage of HFs with a HG positive for Ki67+Pcad+ cells
Mouse	Lipo	IWP-2 Lipo
1	38	14
2	33	39
3	21	32
Figure 6F. Perentage of hair follicle at specific stage after treatment
		Lipo			IWP2			IWP-2 Lipo + CL-lipo			CL-lipo
Mouse	Telogen	AI-IIIa	AIIIb-VI	Telogen	AI-IIIa	AIIIb-VI	Telogen	AI-IIIa	AIIIb-VI	Telogen	AI-IIIa	AIIIb-VI
1	100	0	0	100	0	0	29	69	2	1	1	98
2	100	0	0	100	0	0	23	74	3	2	4	97
3	100	0	0	100	0	0	22	74	4	1	2	94
4	100	0	0	100	0	0	37	59	4	1	1	95
5	100	0	0	100	0	0	32	66	2	3	2	96
6	100	0	0	100	0	0	25	72	3	1	1	93
Figure 6H. Relative mRNA expression in total skin at time points indicated
K6irs	Mouse	Lipo	IWP-2 Lipo	IWP-2 Lipo + CL-lipo	CL-lipo
	1	1.1394	1.0638	1.4859	4.8932
	2	0.9737	0.8692	1.2784	6.9483
	3	0.8236	0.9636	0.9145	4.0023
	4	0.8483	1.0385	1.3853	3.7594
	5	1.0493	1.2866	1.0045	6.9381
	6	1.2834	1.0512	1.5473	3.0486
AE15	Mouse	Lipo	IWP-2 Lipo	IWP-2 Lipo + CL-lipo	CL-lipo
	1	1.2885	1.0284	1.0284	3.0492
	2	1.2484	1.1748	0.9982	2.9483
	3	1.0322	1.2956	0.9843	2.8891
	4	0.9863	1.2711	1.1621	2.8446
	5	0.8732	1.1938	1.1832	2.6643
	6	1.2384	0.8538	1.1092	2.8985
Lef1	Mouse	Lipo	IWP-2 Lipo	IWP-2 Lipo + CL-lipo	CL-lipo
	1	1.1984	1.2039	1.0293	2.2194
	2	1.0294	1.1324	0.9947	1.1246
	3	0.9361	1.0931	1.0384	2.0495
	4	0.9853	1.0326	0.9936	1.4229
	5	1.1493	1.0985	1.1948	2.4235
	6	0.9456	1.1598	1.0984	1.7738
Gli2	Mouse	Lipo	IWP-2 Lipo	IWP-2 Lipo + CL-lipo	CL-lipo
	1	1.0639	1.2982	1.0485	1.6127
	2	0.9283	0.9883	1.0074	1.5233
	3	1.2386	0.9386	0.9384	1.5824
	4	0.9238	1.2384	1.0845	1.5993
	5	1.1053	0.9733	1.0984	1.5738
	6	1.059	0.9283	0.9936	1.5855
GATA3	Mouse	Lipo	IWP-2 Lipo	IWP-2 Lipo + CL-lipo	CL-lipo
	1	1.1596	1.0495	1.0384	1.6837
	2	1.1263	1.0035	0.9984	1.2592
	3	0.9784	0.9934	1.0234	1.8374
	4	0.9952	1.0284	1.0584	1.3911
	5	1.1885	1.2239	0.9938	1.9355
	6	0.9948	0.9985	1.0225	1.7958

## Sheet: Figuer S1
Figure S1B. Average counts of positive cells per field/mouse
CD3	Mouse	P20	P23	P29
	1	23.6	17.32	9.05
	2	21.6	14.96	5.33
	3	13.9	11.31	8.64
	4	19.5	18.67	8.16
F4/80	Mouse	P20	P23	P29
	1	53.6	24.81	28.51
	2	49.6	14.52	20.5
	3	45.6	20.65	18.67
	4	56.2	22.47	32.9
Gr1	Mouse	P20	P23	P29
	1	21.2	31.01	20.62
	2	19.8	30.65	21.91
	3	27.3	26.47	13.17
	4	30.1	24.29	16.25
CD11b	Mouse	P20	P23	P29
	1	31.8	14.86	13.12
	2	25.7	13.92	20.96
	3	24.6	19.37	21.91
	4	33.7	15.93	15.53
Figure S1F. Counts of TUNEL+ F4/80+ over counted F4/80+ population
		P44			P55			P69			P82
Mouse	proxima	distal	no perifol	proxima	distal	no perifol	proxima	distal	no perifol	proxima	distal	no perifol
1	0.19	0.1	0.2	0.25	0.2	0.28	0.21	0.24	0.18	0.19	0.13	0.21
2	0.11	0.12	0.13	0.19	0.23	0.18	0.2	0.14	0.35	0.23	0.23	0.19
3	0.19	0.16	0.24	0.26	0.16	0.22	0.32	0.18	0.31	0.16	0.18	0.14
Figure S1G. SubG1 DNA content in F4/80+ CD11b+ sorted cells
Mouse	P44	P55	P69	P82
1	3.05	3.23	4.17	1.44
2	2.27	8.66	9.95	1.22
3	1.88	3.76	2.83	N/D

## Sheet: Figure S2
Figure S2A. mRNA fold change for specific genes at different time points in total skin
BMP2
Mouse	P44	P50	P55	P62	P69
1	1.005	1.1975	4.9372	2.4694	1.0054
2	1.0192	1.1384	4.4593	2.494	1.0084
3	0.9837	1.2315	3.276	3.317	1.4053
BMP4
Mouse	P44	P50	P55	P62	P69
1	83.456	11.356	14.962	15.382	24.398
2	99.352	14.762	19.072	16.155	20.478
3	52.642	9.9873	14.372	9.333	16.352
BMP6
Mouse	P44	P50	P55	P62	P69
1	1.0287	3.3872	7.5984	1.7396	1.5221
2	1.18476	2.4643	6.0974	1.3018	1.1093
3	1.00089	2.6137	8.1983	1.6978	1.2986
BMP7
Mouse	P44	P50	P55	P62	P69
1	692.487	48.347	53.473	6.4982	1.0038
2	895.483	79.3473	398.474	1.2734	0.9064
3	408.538	16.483	159.578	11.9874	1.3004
Wnt2
Mouse	P44	P50	P55	P62	P69
1	1.0039	127.382	309.958	126.384	4.0872
2	1.39038	69.4932	236.439	42.487	3.0385
3	0.60473	79.274	95.583	79.364	3.7597
Wnt3a
Mouse	P44	P50	P55	P62	P69
1	1.6984	5.5984	5.7984	9.2874	1.4938
2	1.3985	4.2984	1.4929	18.3985	0.9132
3	1.0938	3.0978	3.0458	10.2984	0.6024
Wnt7b
Mouse	P44	P50	P55	P62	P69
1	16.3984	170.587	57.4587	129.287	131.367
2	16.235	101.375	82.485	79.7978	101.367
3	11.4873	119.348	10.492	62.694	81.3876
Wn10a
Mouse	P44	P50	P55	P62	P69
1	9.4932	19.394	14.004	13.594	14.415
2	2.5685	12.597	19.095	21.049	24.492
3	4.2467	20.403	18.134	18.493	19.496

## Sheet: Figure S3
Figure 3A'. Pertentage of positive cells over total cells at differetn time points
Gr1	Mouse	P44	P55	P69
	1	2.65	9.49	1.94
	2	2.94	6.57	1.01
	3	3.62	4.29	0.66
	4	3.12	2.5	0.68
	5	4.17	2.69	1.81
	6	3.43	4.18	2.35
	7	1.91	4.16	1.03
	8	2.56	6.18	1.67
	9	3.03		0.73
	10	2.83
CD11b	Mouse	P44	P55	P69
	1	0.14	2.22	0.14
	2	0.2	1.32	0.2
	3	0.33	0.86	0.33
	4	0.26	0.46	0.26
	5	0.52	1.89	0.52
	6	0.25	0.76	0.25
	7	0.23	0.86	0.23
	8	0.14	0.98	0.14
	9	0.16	1.43	0.16
	10	0.31		0.31
F4/80	Mouse	P44	P55	P69
	1	0.62	2.16	0.48
	2	0.65	1.33	0.5
	3	0.68	1.26	0.99
	4	0.67	0.46	0.43
	5	1.87	3.63	0.34
	6	0.44	0.9	0.36
	7	0.52	1.02	0.33
	8	0.92	1.02	0.22
	9	0.56	1.9	0.21
	10	0.69		0.31
Figure 3B'. Percentage of CD11c positive cells over total at different time point indicated
Mouse	P42	P55	P69
1	0.13	0.12	0.17
2	0.23	0.11	0.33
3	0.28	0.36	0.15
4	0.51	0.53	0.3
5	0.49	0.22	0.3
6			0.43
Figure 3B''. Percentage of F4/80+ cells from CD11c+ cells at different time point indicated
Mouse	P42	P55	P69
1	59.4	55.5	59.4
2	53.4	67.7	58.6
3	45.5	67.2	45.6
4	89.1	70.2	85.1
5	77	82.5	73.8
6			61.9

## Sheet: Figure S4
Figure S4B. Percentage of HF exhibiting perifollicular macrophages
Mouse	P44	P55	P69	P82
1	40.5	43	44	48.5
2	49	47	49.5	53
3	46.5	49.5	41	39.5
Figure S4C. Pertentage of HF exhibiting PICCs clusters
Mouse	P44	P55	P69	P82
1	11.5	7.5	9.5	0.5
2	6	10	7	4
3	9.5	6.5	7	2

[truncated: 5 more sheets: Figure S6, Figure S7, Figure S8, Figure S9, Figure S10]
